# Supplementary material for: Two new species of the genus Meleonoma Meyrick from China (Lepidoptera, Gelechioidea, Xyloryctidae)
Source: Zookeys. 2019 Aug 12;871:79–87. doi: 10.3897/zookeys.871.35738 (PMC6700056; doi:10.3897/zookeys.871.35738)
Supplement: XML Treatment for Meleonoma foliiformis [file zookeys.871.35738-treatment1.xml]

<!DOCTYPE tp:taxon-treatment
  PUBLIC "-//TaxonX//DTD Taxonomic Treatment Publishing DTD v0 20100105//EN" "tax-treatment-NSO.dtd">
<tp:taxon-treatment xmlns:tp="http://www.plazi.org/taxpub"><tp:treatment-meta><kwd-group><label>Taxon classification</label><kwd><named-content xmlns:xlink="http://www.w3.org/1999/xlink" content-type="kingdom">Animalia</named-content></kwd><kwd><named-content xmlns:xlink="http://www.w3.org/1999/xlink" content-type="order">Lepidoptera</named-content></kwd><kwd><named-content xmlns:xlink="http://www.w3.org/1999/xlink" content-type="family">Xyloryctidae</named-content></kwd></kwd-group><mixed-citation publication-type="journal"><person-group><name><surname>Yin</surname><given-names>Aihui</given-names></name><name><surname>Cai</surname><given-names>Yanpeng</given-names></name></person-group><article-title>Two new species of the genus <italic><tp:taxon-name><tp:taxon-name-part taxon-name-part-type="genus" reg="Meleonoma">Meleonoma</tp:taxon-name-part></tp:taxon-name></italic> Meyrick from China (<tp:taxon-name><tp:taxon-name-part taxon-name-part-type="order">Lepidoptera</tp:taxon-name-part></tp:taxon-name>, <tp:taxon-name><tp:taxon-name-part taxon-name-part-type="superfamily">Gelechioidea</tp:taxon-name-part></tp:taxon-name>, <tp:taxon-name><tp:taxon-name-part taxon-name-part-type="family">Xyloryctidae</tp:taxon-name-part></tp:taxon-name>)</article-title><source>Zookeys</source><day>12</day><month>8</month><year>2019</year><volume>871</volume><fpage>79</fpage><lpage>87</lpage><pub-id pub-id-type="doi">10.3897/zookeys.871.35738</pub-id></mixed-citation></tp:treatment-meta><tp:nomenclature><tp:taxon-name><object-id xmlns:xlink="http://www.w3.org/1999/xlink" content-type="arpha" xlink:type="simple">93068800-3119-5fb5-a7e4-8c1e2d8ca8f8</object-id>
              <tp:taxon-name-part taxon-name-part-type="genus" reg="Meleonoma">Meleonoma</tp:taxon-name-part>
              <tp:taxon-name-part taxon-name-part-type="species" reg="foliiformis">foliiformis</tp:taxon-name-part>
              <object-id xmlns:xlink="http://www.w3.org/1999/xlink" content-type="zoobank" xlink:type="simple">http://zoobank.org/0BC78FAD-DA43-4D1A-BD8D-80A0DE89EA1C</object-id>
            </tp:taxon-name><tp:taxon-authority>Yin</tp:taxon-authority><tp:taxon-status xmlns:xlink="http://www.w3.org/1999/xlink" xlink:type="simple">sp. nov.</tp:taxon-status><xref ref-type="fig" rid="F1">Figs 1</xref><xref ref-type="fig" rid="F1">, 3</xref><xref ref-type="fig" rid="F1">, 5</xref></tp:nomenclature><tp:treatment-sec sec-type="material" id="SECID0EFIAE"><title>Material examined.</title><p><bold>Holotype</bold>: China • ♂; Guangxi Province, Daming Mountain; alt. 1200 m, 4 Jun. 2018; Yuping Li leg.; YAH18108. <bold>Paratype</bold>: 1 ♂, same collection data as for preceding; YAH19001.</p></tp:treatment-sec><tp:treatment-sec sec-type="diagnosis" id="SECID0EPIAE"><title>Diagnosis.</title><p>This new species resembles <italic><tp:taxon-name><tp:taxon-name-part taxon-name-part-type="genus" reg="Meleonoma">M.</tp:taxon-name-part> <tp:taxon-name-part taxon-name-part-type="species" reg="facunda">facunda</tp:taxon-name-part></tp:taxon-name></italic> (Meyrick, 1910b) in both appearance and genitalia. The differences between <italic><tp:taxon-name><tp:taxon-name-part taxon-name-part-type="genus" reg="Meleonoma">M.</tp:taxon-name-part> <tp:taxon-name-part taxon-name-part-type="species" reg="foliiformis">foliiformis</tp:taxon-name-part></tp:taxon-name></italic> and <italic><tp:taxon-name><tp:taxon-name-part taxon-name-part-type="genus" reg="Meleonoma">M.</tp:taxon-name-part> <tp:taxon-name-part taxon-name-part-type="species" reg="facunda">facunda</tp:taxon-name-part></tp:taxon-name></italic> in the male genitalia are as follows: <italic><tp:taxon-name><tp:taxon-name-part taxon-name-part-type="genus" reg="Meleonoma">M.</tp:taxon-name-part> <tp:taxon-name-part taxon-name-part-type="species" reg="foliiformis">foliiformis</tp:taxon-name-part></tp:taxon-name></italic> with the ventral process of the sacculus in a distinct leaf shape and the phallus with the distal 1/4 hooked; <italic><tp:taxon-name><tp:taxon-name-part taxon-name-part-type="genus" reg="Meleonoma">M.</tp:taxon-name-part> <tp:taxon-name-part taxon-name-part-type="species" reg="facunda">facunda</tp:taxon-name-part></tp:taxon-name></italic> with the ventral process of sacculus tiny, triangular in shape and the phallus straight.</p></tp:treatment-sec><tp:treatment-sec sec-type="description" id="SECID0EMKAE"><title>Description.</title><p>Head: vertex mixed with pale gray scales, front pale yellow; labial palpus long and recurved, extending well beyond vertex, with smooth scales; outer surface of labial palpus with segment 1 and distal half as well as end of segment 2 densely covered with dark-brown scales, inner surface yellow; segment 3 yellow, about 3/4 length of segment 2; antenna with scape pale yellow; flagellum alternately pale yellow and dark brown on dorsal surface, ventral surface pale yellow; ocelli absent; scales of proboscis pale yellow.</p><p>Thorax: Tegula and mesonotum blackish brown anteriorly, yellow posteriorly; legs whitish yellow, tibiae scattered with blackish brown scales and tarsi with blackish brown speckles on outside. Forewing (Fig. <xref ref-type="fig" rid="F1">1</xref>): Length 6.0–7.0 mm (<italic>N</italic> = 2), about 3.5 X as long as wide, along costa with blackish brown streak from base to about basal 1/5, distal 1/3 of costa with several blackish brown dots; a dark-brown fascia extending from near middle of costa obliquely to tornus, slightly wider posteriorly; cell with 2 blackish brown dots, one set at middle of cell, the other set at distal 2/5 of fold; apex dark brown, somewhat forming a triangular patch along termen; cilia yellow except dark brown on tornus. Ventral surface yellowish brown. Hindwing (Fig. <xref ref-type="fig" rid="F1">1</xref>): translucent grayish brown, gradually darkening towards apex; cilia grayish brown.</p><p>Abdomen (Figs <xref ref-type="fig" rid="F1">3</xref>, <xref ref-type="fig" rid="F1">5</xref>): Male genitalia (Fig. <xref ref-type="fig" rid="F1">5</xref>): Uncus long and thin, wider basally, sparsely setose at basal 2/5; tegumen inverted V-shaped, lateral arms about same width, posterior margin arched inwards, anterior margin deeply concave, V-shaped; valva gradually widening to middle from a narrow base, distal half long oval in shape, distal half of ventral surface densely covered with long hairs; costa broadly arched forming a shallow notch; transtilla short and weakly sclerotized, with rounded apex; sacculus with basal 1/3 of dorsal margin joined with valva, two sclerotized processes at end of dorsal and ventral margin respectively: dorsal process somewhat semicircular, ventral process leaf-shaped, outer margin heavily sclerotized; saccus inverted triangular in shape, apex narrowly rounded; juxta U-shaped; phallus with basal 1/4 thin, gradually thickened to about 1/4, nearly same width from basal 1/4 to about distal 1/4, distal 1/4 hooked, apex pointed. Female genitalia: unknown.</p><fig id="F1" position="float" orientation="portrait"><object-id xmlns:xlink="http://www.w3.org/1999/xlink" content-type="doi" xlink:type="simple">10.3897/zookeys.871.35738.figures1-6</object-id><object-id xmlns:xlink="http://www.w3.org/1999/xlink" content-type="arpha" xlink:type="simple">ca59a193-f0b4-5d0b-98f5-6328ca85d226</object-id><label>Figures 1–6.</label><caption><p><italic><tp:taxon-name><tp:taxon-name-part taxon-name-part-type="genus" reg="Meleonoma">Meleonoma</tp:taxon-name-part></tp:taxon-name></italic> species, morphology <bold>1</bold> adult of <italic><tp:taxon-name><tp:taxon-name-part taxon-name-part-type="genus" reg="Meleonoma">Meleonoma</tp:taxon-name-part> <tp:taxon-name-part taxon-name-part-type="species" reg="foliiformis">foliiformis</tp:taxon-name-part></tp:taxon-name></italic> Yin, sp. nov., holotype, male (gen. slide no. YAH18108) <bold>2</bold> adult of <italic><tp:taxon-name><tp:taxon-name-part taxon-name-part-type="genus" reg="Meleonoma">M.</tp:taxon-name-part> <tp:taxon-name-part taxon-name-part-type="species" reg="projecta">projecta</tp:taxon-name-part></tp:taxon-name></italic> Yin, sp. nov., holotype, male (gen. slide no. YAH18125) <bold>3</bold> abdomen of <italic><tp:taxon-name><tp:taxon-name-part taxon-name-part-type="genus" reg="Meleonoma">M.</tp:taxon-name-part> <tp:taxon-name-part taxon-name-part-type="species" reg="foliiformis">foliiformis</tp:taxon-name-part></tp:taxon-name></italic> Yin, sp. nov., holotype, male (gen. slide no. YAH18108) <bold>4</bold> abdomen of <italic><tp:taxon-name><tp:taxon-name-part taxon-name-part-type="genus" reg="Meleonoma">M.</tp:taxon-name-part> <tp:taxon-name-part taxon-name-part-type="species" reg="projecta">projecta</tp:taxon-name-part></tp:taxon-name></italic> Yin, sp. nov., holotype, male (gen. slide no. YAH18125) <bold>5</bold> male genitalia of <italic><tp:taxon-name><tp:taxon-name-part taxon-name-part-type="genus" reg="Meleonoma">M.</tp:taxon-name-part> <tp:taxon-name-part taxon-name-part-type="species" reg="foliiformis">foliiformis</tp:taxon-name-part></tp:taxon-name></italic> Yin, sp. nov., paratype, phallus illustrated separately (gen. slide no. YAH19001) <bold>6</bold> male genitalia of <italic><tp:taxon-name><tp:taxon-name-part taxon-name-part-type="genus" reg="Meleonoma">M.</tp:taxon-name-part> <tp:taxon-name-part taxon-name-part-type="species" reg="projecta">projecta</tp:taxon-name-part></tp:taxon-name></italic> Yin, sp. nov., holotype, phallus illustrated separately (gen. slide no. YAH18125). Scale bar: 2.00 mm (<bold>1, 2</bold>); 0.25 mm (<bold>3−6</bold>).</p></caption><graphic xmlns:xlink="http://www.w3.org/1999/xlink" xlink:href="zookeys-871-079-g001.jpg" position="float" orientation="portrait" xlink:type="simple" id="oo_324668.jpg"><uri content-type="original_file" xlink:type="simple">https://binary.pensoft.net/fig/324668</uri></graphic></fig></tp:treatment-sec><tp:treatment-sec sec-type="biology" id="SECID0EROAE"><title>Biology.</title><p>The host plant of the larva stage is unknown. The adults were collected using lamp attraction in June.</p></tp:treatment-sec><tp:treatment-sec sec-type="distribution" id="SECID0EWOAE"><title>Distribution.</title><p>China (Guangxi Province).</p></tp:treatment-sec><tp:treatment-sec sec-type="etymology" id="SECID0E2OAE"><title>Etymology.</title><p>The specific name, the Latin adjective <italic><tp:taxon-name><tp:taxon-name-part taxon-name-part-type="genus" reg="Meleonoma"/><tp:taxon-name-part taxon-name-part-type="species" reg="foliiformis">foliiformis</tp:taxon-name-part></tp:taxon-name></italic>, means leaf-like, and refers to the leaf-shaped ventral process of the sacculus.</p></tp:treatment-sec></tp:taxon-treatment>
