# Supplementary material for: Two new species of the genus Meleonoma Meyrick from China (Lepidoptera, Gelechioidea, Xyloryctidae)
Source: Zookeys. 2019 Aug 12;871:79–87. doi: 10.3897/zookeys.871.35738 (PMC6700056; doi:10.3897/zookeys.871.35738)
Supplement: XML Treatment for Meleonoma projecta [file zookeys.871.35738-treatment2.xml]

<!DOCTYPE tp:taxon-treatment
  PUBLIC "-//TaxonX//DTD Taxonomic Treatment Publishing DTD v0 20100105//EN" "tax-treatment-NSO.dtd">
<tp:taxon-treatment xmlns:tp="http://www.plazi.org/taxpub"><tp:treatment-meta><kwd-group><label>Taxon classification</label><kwd><named-content xmlns:xlink="http://www.w3.org/1999/xlink" content-type="kingdom">Animalia</named-content></kwd><kwd><named-content xmlns:xlink="http://www.w3.org/1999/xlink" content-type="order">Lepidoptera</named-content></kwd><kwd><named-content xmlns:xlink="http://www.w3.org/1999/xlink" content-type="family">Xyloryctidae</named-content></kwd></kwd-group><mixed-citation publication-type="journal"><person-group><name><surname>Yin</surname><given-names>Aihui</given-names></name><name><surname>Cai</surname><given-names>Yanpeng</given-names></name></person-group><article-title>Two new species of the genus <italic><tp:taxon-name><tp:taxon-name-part taxon-name-part-type="genus" reg="Meleonoma">Meleonoma</tp:taxon-name-part></tp:taxon-name></italic> Meyrick from China (<tp:taxon-name><tp:taxon-name-part taxon-name-part-type="order">Lepidoptera</tp:taxon-name-part></tp:taxon-name>, <tp:taxon-name><tp:taxon-name-part taxon-name-part-type="superfamily">Gelechioidea</tp:taxon-name-part></tp:taxon-name>, <tp:taxon-name><tp:taxon-name-part taxon-name-part-type="family">Xyloryctidae</tp:taxon-name-part></tp:taxon-name>)</article-title><source>Zookeys</source><day>12</day><month>8</month><year>2019</year><volume>871</volume><fpage>79</fpage><lpage>87</lpage><pub-id pub-id-type="doi">10.3897/zookeys.871.35738</pub-id></mixed-citation></tp:treatment-meta><tp:nomenclature><tp:taxon-name><object-id xmlns:xlink="http://www.w3.org/1999/xlink" content-type="arpha" xlink:type="simple">df27b1b6-eacc-5f5d-b741-c08739d3283d</object-id>
              <tp:taxon-name-part taxon-name-part-type="genus" reg="Meleonoma">Meleonoma</tp:taxon-name-part>
              <tp:taxon-name-part taxon-name-part-type="species" reg="projecta">projecta</tp:taxon-name-part>
              <object-id xmlns:xlink="http://www.w3.org/1999/xlink" content-type="zoobank" xlink:type="simple">http://zoobank.org/EE0501C4-54A9-4B6D-A7A5-30EB59F0EA0C</object-id>
            </tp:taxon-name><tp:taxon-authority>Yin</tp:taxon-authority><tp:taxon-status xmlns:xlink="http://www.w3.org/1999/xlink" xlink:type="simple">sp. nov.</tp:taxon-status><xref ref-type="fig" rid="F1">Figs 2</xref><xref ref-type="fig" rid="F1">, 4</xref><xref ref-type="fig" rid="F1">, 6</xref></tp:nomenclature><tp:treatment-sec sec-type="material" id="SECID0EARAE"><title>Material examined.</title><p><bold>Holotype</bold>: China • ♂, Fujian Province, Wuyi Mountain; alt. 1200 m, 10 May 2018; coll. Yuping Li leg.; YAH18125. <bold>Paratype</bold>: 1 ♂, same collection data as for preceding; YAH19002.</p></tp:treatment-sec><tp:treatment-sec sec-type="diagnosis" id="SECID0EKRAE"><title>Diagnosis.</title><p>This new species can be distinguished from its congeners easily by the unique character in the male genitalia. In <italic><tp:taxon-name><tp:taxon-name-part taxon-name-part-type="genus" reg="Meleonoma">M.</tp:taxon-name-part> <tp:taxon-name-part taxon-name-part-type="species" reg="projecta">projecta</tp:taxon-name-part></tp:taxon-name></italic>, the distal portion of the sacculus with a heavily sclerotized process. It is also slightly similar to <italic><tp:taxon-name><tp:taxon-name-part taxon-name-part-type="genus" reg="Meleonoma">M.</tp:taxon-name-part> <tp:taxon-name-part taxon-name-part-type="species" reg="malacobyrsa">malacobyrsa</tp:taxon-name-part></tp:taxon-name></italic> externally. They can be distinguished by the fascia in the forewings: <italic><tp:taxon-name><tp:taxon-name-part taxon-name-part-type="genus" reg="Meleonoma">M.</tp:taxon-name-part> <tp:taxon-name-part taxon-name-part-type="species" reg="projecta">projecta</tp:taxon-name-part></tp:taxon-name></italic> with the fascia indistinct, whereas it is clearly outlined in <italic><tp:taxon-name><tp:taxon-name-part taxon-name-part-type="genus" reg="Meleonoma">M.</tp:taxon-name-part> <tp:taxon-name-part taxon-name-part-type="species" reg="malacobyrsa">malacobyrsa</tp:taxon-name-part></tp:taxon-name></italic>. In <italic><tp:taxon-name><tp:taxon-name-part taxon-name-part-type="genus" reg="Meleonoma">M.</tp:taxon-name-part> <tp:taxon-name-part taxon-name-part-type="species" reg="projecta">projecta</tp:taxon-name-part></tp:taxon-name></italic> the valva has no odontoid process on the ventral margin, sacculus with apex produced and phallus with tiny teeth near apex; <italic><tp:taxon-name><tp:taxon-name-part taxon-name-part-type="genus" reg="Meleonoma">M.</tp:taxon-name-part> <tp:taxon-name-part taxon-name-part-type="species" reg="malacobyrsa">malacobyrsa</tp:taxon-name-part></tp:taxon-name></italic> has the valva with an odontoid process on the ventral margin, sacculus concave and without a tooth on the phallus.</p></tp:treatment-sec><tp:treatment-sec sec-type="description" id="SECID0ESTAE"><title>Description.</title><p>Head: vertex with grayish brown scales at middle, front yellow; labial palpus long and recurved, extending well beyond vertex, with smooth scales, outer surface of labial palpus with segment 1 and segment 2 dark brown, inner surface yellow, apex of segment 2 with blackish brown dots; segment 3 yellow, scattered with blackish brown dots, about 1/2 of second segment; antenna with scape earthy yellow on ventral surface and blackish brown on dorsal surface, with flagellum ringed, alternately blackish brown and earthy yellow; ocelli absent; scales of proboscis yellow.</p><p>Thorax: Tegula and mesonotum blackish brown mixed with yellow; legs light yellow, grayish brown on ventral surface, with grayish brown speckles on outside surface of tibiae and tarsi. Forewing (Fig. <xref ref-type="fig" rid="F1">2</xref>): Length 7.0–8.0 mm (<italic>N</italic> = 2), about 3.0 X longer than wide, blackish brown mixed with yellow scales; costa with a large diffused yellow blotch at about distal 1/5. Ventral surface dark brown; an oblique dark brown fascia running from basal 2/3 of costa to tornus; cell with 2 blackish brown markings, set at middle and end of cell respectively; cilia dark brown except yellow basally. Hindwing (Fig. <xref ref-type="fig" rid="F1">2</xref>): grayish brown; cilia grayish brown. Ventral surface of forewing and hindwing dark brown.</p><p>Abdomen (Figs <xref ref-type="fig" rid="F1">4</xref>, <xref ref-type="fig" rid="F1">6</xref>): Male genitalia (Fig. <xref ref-type="fig" rid="F1">6</xref>): Uncus with basal 1/4 triangular in shape, distal 3/4 long and hooked, pointed at apex; gnathos weakly sclerotized at base forming two elliptic sclerites, other parts membranous; tegumen inverted V-shaped, lateral arms gradually narrowed to apex, posterior margin straight, anterior margin deeply concave, onion-shaped; valva somewhat knife-shaped, gradually widening to basal 2/5 from a narrow base, distal 3/5 gradually tapered to rounded apex, ventral surface densely covered with long hairs; costa slightly arched inwardly; transtilla greatly protruded forward medially, distal portion curving downward and in contact with each other; sacculus jointed with valva dorsally; distal portion with a long heavily sclerotized process, bladelike, pointed at apex; saccus funnel-shaped, narrowly rounded at apex; phallus with basal 2/3 elongately ovate, distal 1/3 irregularly shaped, bearing three small teeth at distal 1/4 and end. Female genitalia: unknown.</p></tp:treatment-sec><tp:treatment-sec sec-type="biology" id="SECID0ERUAE"><title>Biology.</title><p>The host plant of the larva stage is unknown. The adults were collected using lamp attraction in May.</p></tp:treatment-sec><tp:treatment-sec sec-type="distribution" id="SECID0EWUAE"><title>Distribution.</title><p>China (Fujian Province).</p></tp:treatment-sec><tp:treatment-sec sec-type="etymology" id="SECID0E2UAE"><title>Etymology.</title><p>The specific name, the Latin adjective <italic>projectus</italic>, refers to the heavily sclerotized process of the sacculus.</p></tp:treatment-sec><tp:treatment-sec><!--Section generated to contain objects referenced in tp:taxon-treatment.--><fig id="F1" position="float" orientation="portrait"><object-id xmlns:xlink="http://www.w3.org/1999/xlink" content-type="doi" xlink:type="simple">10.3897/zookeys.871.35738.figures1-6</object-id><object-id xmlns:xlink="http://www.w3.org/1999/xlink" content-type="arpha" xlink:type="simple">ca59a193-f0b4-5d0b-98f5-6328ca85d226</object-id><label>Figures 1–6.</label><caption><p><italic><tp:taxon-name><tp:taxon-name-part taxon-name-part-type="genus" reg="Meleonoma">Meleonoma</tp:taxon-name-part></tp:taxon-name></italic> species, morphology <bold>1</bold> adult of <italic><tp:taxon-name><tp:taxon-name-part taxon-name-part-type="genus" reg="Meleonoma">Meleonoma</tp:taxon-name-part> <tp:taxon-name-part taxon-name-part-type="species" reg="foliiformis">foliiformis</tp:taxon-name-part></tp:taxon-name></italic> Yin, sp. nov., holotype, male (gen. slide no. YAH18108) <bold>2</bold> adult of <italic><tp:taxon-name><tp:taxon-name-part taxon-name-part-type="genus" reg="Meleonoma">M.</tp:taxon-name-part> <tp:taxon-name-part taxon-name-part-type="species" reg="projecta">projecta</tp:taxon-name-part></tp:taxon-name></italic> Yin, sp. nov., holotype, male (gen. slide no. YAH18125) <bold>3</bold> abdomen of <italic><tp:taxon-name><tp:taxon-name-part taxon-name-part-type="genus" reg="Meleonoma">M.</tp:taxon-name-part> <tp:taxon-name-part taxon-name-part-type="species" reg="foliiformis">foliiformis</tp:taxon-name-part></tp:taxon-name></italic> Yin, sp. nov., holotype, male (gen. slide no. YAH18108) <bold>4</bold> abdomen of <italic><tp:taxon-name><tp:taxon-name-part taxon-name-part-type="genus" reg="Meleonoma">M.</tp:taxon-name-part> <tp:taxon-name-part taxon-name-part-type="species" reg="projecta">projecta</tp:taxon-name-part></tp:taxon-name></italic> Yin, sp. nov., holotype, male (gen. slide no. YAH18125) <bold>5</bold> male genitalia of <italic><tp:taxon-name><tp:taxon-name-part taxon-name-part-type="genus" reg="Meleonoma">M.</tp:taxon-name-part> <tp:taxon-name-part taxon-name-part-type="species" reg="foliiformis">foliiformis</tp:taxon-name-part></tp:taxon-name></italic> Yin, sp. nov., paratype, phallus illustrated separately (gen. slide no. YAH19001) <bold>6</bold> male genitalia of <italic><tp:taxon-name><tp:taxon-name-part taxon-name-part-type="genus" reg="Meleonoma">M.</tp:taxon-name-part> <tp:taxon-name-part taxon-name-part-type="species" reg="projecta">projecta</tp:taxon-name-part></tp:taxon-name></italic> Yin, sp. nov., holotype, phallus illustrated separately (gen. slide no. YAH18125). Scale bar: 2.00 mm (<bold>1, 2</bold>); 0.25 mm (<bold>3−6</bold>).</p></caption><graphic xmlns:xlink="http://www.w3.org/1999/xlink" xlink:href="zookeys-871-079-g001.jpg" position="float" orientation="portrait" xlink:type="simple" id="oo_324668.jpg"><uri content-type="original_file" xlink:type="simple">https://binary.pensoft.net/fig/324668</uri></graphic></fig></tp:treatment-sec></tp:taxon-treatment>
